# Supplementary material for: Cost-Effectiveness and Budget Impact Analysis of the Trivalent Adjuvanted Influenza Vaccine in People over 50 Years of Age for Argentina
Source: Vaccines (Basel). 2026 Feb 28;14(3):227. doi: 10.3390/vaccines14030227 (PMC13030660; doi:10.3390/vaccines14030227)
Supplement: Supplementary file 1 [file vaccines-14-00227-s001.zip]

Archive with 2 entries (2 files):
- Supplementary Material.docx
- vaccines-4101606-supplementary.pdf
